# Supplementary material for: Overcoming Patient Access Barriers in Complex Conditions: Lessons from Schizophrenia for Broader Healthcare Applications
Source: J Mark Access Health Policy. 2025 Dec 23;14(1):2. doi: 10.3390/jmahp14010002 (PMC12821714; doi:10.3390/jmahp14010002)
Supplement: Supplementary file 1 [file jmahp-14-00002-s001.zip]

Archive with 1 entries (1 files):
- jmahp-3906026-supplementary.pdf
